# Supplementary material for: Meat Substitute Development from Fungal Protein (Aspergillus oryzae)
Source: Foods. 2022 Sep 20;11(19):2940. doi: 10.3390/foods11192940 (PMC9563988; doi:10.3390/foods11192940)
Supplement: Supplementary file 1 [file foods-11-02940-s001.zip]

Archive with 2 entries (2 files):
- Figure S1.pdf
- Figure S1.png
